# Supplementary material for: Forecasting influenza epidemics by integrating internet search queries and traditional surveillance data with the support vector machine regression model in Liaoning, from 2011 to 2015
Source: PeerJ. 2018 Jun 25;6:e5134. doi: 10.7717/peerj.5134 (PMC6022725; doi:10.7717/peerj.5134)
Supplement: Supplemental Information 3 [file peerj-06-5134-s003.xlsx]

## Sheet: Table S2_1
influenza cases	lag one month influenza cases	Flu	flu symptoms	influenza type A	influenza vaccine	Is it necessary to get vaccinated against the flu?	flu virus	the symptoms of flu	influenza drugs	prevent flu	H1N1 flu	viral flu	Spanish flu	side effects of flu vaccine	flu therapy	type A flu	new type of flu	how to treat swine flu
12	32	67	53	15	48	13	38	9	25	39	58	1	13	9	1	0	0	0
6	12	60	39	11	47	4	33	18	3	54	36	0	11	8	5	0	1	0
5	6	51	21	9	40	9	36	1	0	47	24	0	24	1	1	0	0	0
5	5	51	20	7	38	1	20	9	1	45	31	0	11	1	1	0	0	0
2	5	52	33	11	34	0	26	9	0	32	43	0	11	0	0	0	0	0
16	2	59	30	13	28	1	35	5	15	14	35	3	11	0	3	0	0	0
18	16	55	37	7	26	1	31	13	5	39	22	5	7	0	1	0	0	0
46	18	62	37	19	51	9	27	15	13	59	20	5	7	0	1	0	0	0
56	46	64	53	5	75	49	35	14	11	59	29	7	21	13	7	0	0	3
125	56	65	61	11	69	75	32	16	54	64	26	20	18	58	5	0	0	3
116	125	79	64	21	60	66	48	13	59	59	30	27	26	54	3	0	1	0
212	116	77	58	24	40	52	51	16	48	53	33	18	31	30	9	0	24	4
49	212	66	53	15	37	26	37	15	25	57	27	9	20	14	3	0	3	0
33	49	65	39	13	46	23	35	1	20	56	32	5	17	21	5	0	0	0
29	33	55	42	11	37	24	40	3	5	54	36	1	16	11	0	0	1	0
21	29	49	24	9	19	17	20	5	11	29	21	0	19	13	0	0	0	0
24	21	48	20	3	24	18	35	3	22	25	41	3	12	1	0	0	0	0
44	24	46	17	3	25	23	32	11	5	31	38	1	24	3	0	1	0	0
63	44	52	22	5	24	20	31	13	16	39	26	1	9	0	0	0	0	0
81	63	58	33	5	43	33	40	7	9	47	18	7	21	0	1	0	1	0
101	81	69	29	7	63	64	33	14	20	49	17	1	11	11	0	1	0	0
240	101	112	73	46	68	75	46	25	61	53	25	18	28	56	11	0	0	0
134	240	66	49	8	62	63	24	8	39	50	29	4	18	52	2	0	13	0
167	134	67	45	11	40	39	28	0	28	50	24	1	14	16	1	0	4	0
95	167	109	73	33	54	38	58	33	44	27	58	11	12	11	17	3	3	0
62	95	55	37	3	29	14	37	9	9	47	28	0	51	0	0	1	18	0
49	62	41	9	5	29	22	23	3	1	44	34	0	20	0	0	1	1	0
34	49	80	62	7	42	17	32	5	0	16	63	1	9	0	0	0	0	0
46	34	110	76	3	16	7	33	7	24	15	39	0	43	0	6	0	0	0
64	46	116	76	9	15	7	48	7	9	24	19	1	29	0	0	0	1	1
84	64	169	78	3	31	11	44	11	7	39	16	3	59	1	0	0	0	5
113	84	151	66	0	72	40	30	11	17	71	3	5	31	7	5	0	0	3
225	113	156	53	18	134	117	58	52	51	81	13	12	36	45	3	5	0	13
445	225	192	108	55	136	123	82	95	79	104	7	16	54	78	11	14	26	16
211	445	152	78	18	112	110	47	73	33	101	11	2	46	74	4	4	13	5
279	211	142	74	14	97	72	39	50	27	91	11	1	49	46	5	0	12	2
67	279	146	56	7	79	50	37	15	28	75	54	7	55	18	3	0	3	0
54	67	135	43	11	64	32	46	1	11	91	47	3	34	6	0	1	0	7
41	54	130	23	7	59	14	40	1	0	65	9	3	44	5	0	0	0	9
25	41	121	11	3	50	9	33	0	5	54	5	1	35	5	0	0	0	3
47	25	137	22	3	26	16	40	0	12	28	3	5	50	3	0	0	0	0
64	47	133	17	5	34	17	49	0	13	18	9	5	67	1	0	0	3	1
